# Supplementary material for: Causes and consequences of end-Ediacaran extinction: An update
Source: Camb Prism Extinct. 2023 May 15;1:e15. doi: 10.1017/ext.2023.12 (PMC11895755; doi:10.1017/ext.2023.12)
Supplement: Supplementary file 1 [file S2755095823000128sup001.zip]

Archive with 1 entries (1 files):
- S2755095823000128sup001.csv
