# Supplementary material for: Causes and consequences of end-Ediacaran extinction: An update
Source: Camb Prism Extinct. 2023 May 15;1:e15. doi: 10.1017/ext.2023.12 (PMC11895755; doi:10.1017/ext.2023.12)
Supplement: Supplementary file 1 [file S2755095823000128sup001.zip › S2755095823000128sup001.csv]

genus	biota	taxa.group	zones	occurrence.refs
Albumares	Ediacara biota	Triradialomorpha	White Sea	Grazhdankin (2004), Keller and Fedonkin (1977), Gehling and Droser (2013)
Anabarites	Metazoan	Tubefauna	Nama	Zhuravlev et al. 2012, Cai et al. (2019)
Anabylia	Ediacara biota	Holdfast	Nama	Knoll et al. (1995)
Andiva	Ediacara biota	Bilateromorpha	White Sea	Grazhdankin (2004)
Anfesta	Ediacara biota	Triradialomorpha	White Sea	Ivantsov 2004, Martin et al. (2000), Grazhdankin (2004)
Annulatubus	Metazoan	Tubefauna	Nama	Carbone et al. 2015
Arborea	Ediacara biota	Arboreomorpha	Avalon, White Sea, Nama	Hofmann et al. (2008), Narbonne and Hofmann (1987), Glaessner and Wade (1966), Jenkins and Gehling (1977)
Archaeaspinus	Ediacara biota	Bilateromorpha	White Sea	Ivantsov 2004, Droser et al. (2006), Ivantsov (2001)
Archangelia	Ediacara biota	Unknown	White Sea	Fedonkin et al. 2012, Fedonkin et al. (2007)
Arkarua	Ediacara biota	Pentaradialomorpha	White Sea	Droser et al. (2006), Gehling (1987), Fedonkin et al. (2007), Gehling (1987)
Armillifera	Ediacara biota	Unknown	White Sea	Ivantsov 2004, Fedonkin et al. (2007), Zakrevskaya (2014)
Aspidella	Ediacara biota	Holdfast	Avalon, White Sea, Nama	Narboone and Aitken (1990), Hofmann et al. (2008), Myrow (1995), Liu et al. (2014), Darroch et al. (2015), Ichaso et al. 2007, Bowers 2013, Narbonne et al. 2014, O'Brien and King 2004, Wilby et al. 2011, Carbone et al. 2015, Weaver et al. 2008, Kumar and Pandey 2009, Hofmann and Mountjoy 2010, Ivantsov 2017, Hibbard et al. (2009), Knoll et al. (1995), Narbonne and Hofmann (1987), Germs (1995), Da…
Aulozoon	Ediacara biota	Unknown	White Sea	Droser and Gheling 2015, Droser et al. 2017, Droser et al. (2006)
Ausia	Metazoan	Bilaterian	White Sea	Grazhdankin (2004)
Avalofractus	Ediacara biota	Rangeomorpha	Avalon	Narbonne et al. (2009)
Beothukis	Ediacara biota	Rangeomorpha	Avalon	Narbonne et al. (2009), Darroch et al. (2015), Narbonne et al. 2014
Bjarmia	Metazoan	Cnidarian	White Sea	Grazhdankin 2016
Bomakellia	Ediacara biota	Rangeomorpha	White Sea	Grazhdankin (2004)
Bonata	Ediacara biota	Holdfast	White Sea	Martin et al. (2000)
Brachina	Unknown	Unknown	White Sea	Martin et al. (2000), Gehling (1987), Gehling (1988)
Bradgatia	Ediacara biota	Rangeomorpha	Avalon, Nama	Flude and Narbonne (2008), Hofmann et al. (2008), Narbonne (2004), Liu et al. (2014), Darroch et al. (2015), Clapham et al. (2003), Ichaso et al. 2007, Bowers 2013, O'Brien and King 2004, Boynton & Ford 1995, Wilby et al. 2011, Hofmann and Mountjoy 2010, Darroch et al. (2015)
Brooksella	Metazoan	Unknown	Nama	Germs (1995)
Buchholzbrunnichnus	Metazoan	Tubefauna	Nama	Germs (1995)
Calyptrina	Metazoan	Tubefauna	Wite Sea	Ye et al. 2019, Ivantsov and Fedonkin 2002, Xiao et al. (2002), Ivantsov and Grazhdankin (1997)
Cambrotubulus	Metazoan	Tubefauna	Nama, Nama	Zhuravlev et al. 2012, Knoll et al. (1995)
Catellichnus	Unknown	Unknown	Nama	Ivantsov 2017
Charnia	Ediacara biota	Rangeomorpha	Avalon, White Sea	Anderson and Conway Morris (1982), Hofmann et al. (2008), Laflamme et al. (2007), Narbonne and Gehling (2003), Narbonne (2004), Narbonne et al. (2009), Clapham et al. (2003), Ichaso et al. 2007, Bowers 2013, Bowers 2014, Liu et al. 2012, Narbonne et al. 2014, Nedin and Jenkins. 1998, O'Brien and King 2004, Wilby et al. 2011, Knoll et al. (1995), Grazhdankin and Bronnikov 1997, Martin et al. (2000…
Charniodiscus	Ediacara biota	Arboreomorpha	Avalon, White Sea	Narboone and Aitken (1990), Hofmann et al. (2008), Liu et al. (2014), Darroch et al. (2015), Ichaso et al. 2007, Bowers 2013, Liu et al. 2012, Narbonne et al. 2014, O'Brien and King 2004, Laflamme et al. (2004), Wilby et al. 2011, Narbonne and Hofmann (1987), Chen et al. (2014), Grazhdankin et al. 2005, Barroso et al. 2014, Droser et al. (2006), Glaessner and Wade (1966), Grazhdankin (2004), Jian…
Chenella	Unknown	Unknown	Nama	Steiner et al. (2007)
Cloudina	Metazoan	Bilaterian	Nama	Leonov et al. 2009, Smith et al. 2016, Hua et al. 2005, Hua et al. 2007, Grazhdankin et al. 2015, Gaucher et al. 2005, Zhuravlev et al. 2012, Warren et al. 2014, Warren et al. 2017, Babcock et al. 2005, Adorno et al. 2019, Walde et al. 2015, Gaucher et al. 2003, Gaucher and Sprechmann 1999, Wood and Curtis 2014, Hua et al. (2003), Hahn and Pflug (1985), Grotzinger et al. (2000), Amthor et al. (20…
Conomedusites	Ediacara biota	Tetraradialomorpha	White Sea	Droser and Gheling 2015, Droser et al. 2017, Droser et al. (2006), Glaessner and Wade (1966), Jiang et al. (2002), Laflamme et al. (2013), Mathur and Srivastava (2004)
Conotubus	Metazoan	Tubefauna	Nama	Smith et al. 2016, Cai et al. 2011, Hua et al. 2007, Smith et al. 2017, Cai et al. (2010)
Coronacollina	Metazoan	Porifera	White Sea	Droser and Gheling 2015, Droser et al. 2017, Clites et al. (2012), Gehling and Droser (2013)
Corumbella	Metazoan	Cnidarian	Nama	Warren et al. 2014, Warren et al. 2017, Babcock et al. 2005, Adorno et al. 2019, Walde et al. 2015, Smith et al. 2017, Alvarenga and Trompette (1992), Warren et al. (2011), Hagadorn and Waggoner (2000), Vaziri et al. (2018), de Oliveira et al. (2019)
Costatubus	Metazoan	Tubefauna	Nama	Selly et al. 2019
Culmofrons	Ediacara biota	Rangeomorpha	Avalon	Laflamme et al. (2012)
Cyanorus	Ediacara biota	Bilateromorpha	White Sea	Ivantsov 1999/2000/2004, Ivantsov 2004, Zakrevskaya (2014)
Cyclomedusa	Ediacara biota	Holdfast	Avalon, White Sea	Bowers 2014, Boynton & Ford 1995, Wilby et al. 2011, McMenamin 1996, Barroso et al. 2014, Grazhdankin et al. 2007, Grazhdankin and Bronnikov 1997
Dickinsonia	Ediacara biota	Dickinsonimorpha	White Sea	Grazhdankin et al. 2005, Ivantsov and Malakhovskaya 2002, Dzik and Martyshyn 2015, Droser and Gheling 2015, Tarhan etl al. 2010, Droser et al. 2017, Ivantsov 2004, Fedonkin et al. 2012, Martin et al. (2000), Droser et al. (2006), Glaessner and Wade (1966), Grazhdankin (2004), Keller and Fedonkin (1977), Gehling (1987), Ivantsov (1999), Coutts et al. (2016), Zakrevskaya (2014), Gehling and Droser …
Ediacaria	Ediacara biota	Holdfast	White Sea, Nama	Narboone and Aitken (1990), Narbonne and Hofmann (1987), Grazhdankin et al. 2005, Barroso et al. 2014, Martin et al. (2000), Grazhdankin (2004)
Eoandromeda	Ediacara biota	Cnetophora	White Sea	Droser and Gheling 2015, Zhu et al. (2008), Gehling and Droser (2013)
Eoporpita	Ediacara biota	Unknown	Avalon, White Sea	Narboone and Aitken (1990), Narbonne et al. 2014, Grazhdankin et al. 2005, Droser and Gheling 2015, Droser et al. 2017, Martin et al. (2000), Grazhdankin (2004), Gehling and Droser (2013)
Ernietta	Ediacara biota	Erniettomorpha	Nama	Germs 1968, Hall et al. 2003, Leonov et al. 2009, Ivantsov et al. 2015, Hahn and Pflug 1988, Smith et al. 2017, Jenkins (1985), Germs (1995), Darroch et al. (2015), Bouougri et al. (2011), Gibson et al. (2019), McMenamin 1996
Fedomia	Metazoan	Porifera	White Sea	Serezhnikova and Ivantsov 2007, Zakrevskaya (2014)
Fractofusus	Ediacara biota	Rangeomorpha	Avalon	Hofmann et al. (2008), Gehling and Narbonne (2007), Narbonne et al. 2014
Frondophyllas	Ediacara biota	Rangeomorpha	Avalon	Bamforth and Narbonne (2009)
Funisia	Ediacara biota	Unknown	White Sea	Droser and Gheling 2015, Tarhan etl al. 2010, Droser et al. 2017, Droser and Gehling (2008), Gehling and Droser (2013)
Gaojiashania	Metazoan	Tubefauna	Nama	Zhuravlev et al. 2012, Smith et al. 2016, Hua et al. 2007, Hua et al. 2000, Smith et al. 2017, Cai et al. (2010), Hagadorn and Waggoner (2000)
Gibbavasis	Metazoan	Porifera	Nama	Vaziri et al. (2018)
Glaessnerina	Ediacara biota	Holdfast	Avalon, Nama	Anderson and Conway Morris (1982), Knoll et al. (1995)
Hadrynichorde	Ediacara biota	Unknown	Avalon	Hofmann et al. (2008), Bowers 2013
Hadryniscala	Ediacara biota	Unknown	Avalon	Hofmann et al. (2008)
Hallidaya	Ediacara biota	Holdfast	White Sea	Mapstone and McIlroy 2006
Haootia	Metazoan	Cnidarian	Avalon	Liu et al. (2014)
Hapsidophyllas	Ediacara biota	Rangeomorpha	Avalon	Bamforth and Narbonne (2009), Darroch et al. (2015)
Helanoichnus	Metazoan	Tubefauna	Nama	Shen et al. (2007)
Hiemalora	Ediacara biota	Rangeomorpha	Avalon, White Sea, Nama	Narbonne (1994), Hofmann et al. (2008), Liu et al. (2014), Bamforth and Narbonne (2009), Bowers 2013, Bowers 2014, Narbonne et al. 2014, O'Brien and King 2004, Kumar and Pandey 2009, Knoll et al. (1995), Chen et al. (2014), Dzik and Martyshyn 2015, Martin et al. (2000)
Ikaria	Metazoan	Bilaterian	White Sea	Evans et al. (2020)
Inaria	Metazoan	Cnidarian	White Sea, Nama	Weaver et al. 2008, Grazhdankin et al. 2005, Martin et al. (2000), Gehling (1988), Grazhdankin (2004)
Irridinitus	Ediacara biota	Holdfast	White Sea	Grazhdankin and Bronnikov 1997, Martin et al. (2000)
Jacutiochrea	Metazoan	Tubefauna	Nama	Zhuravlev et al. 2012
Kaisalia	Ediacara biota	Holdfast	White Sea	Martin et al. (2000)
Karakhtia	Ediacara biota	Bilateromorpha	White Sea	Ivantsov et al. 2004
Khatyspytia	Ediacara biota	Arboreomorpha	Nama	Knoll et al. (1995)
Kimberella	Metazoan	Bilaterian	White Sea, Nama	Vaziri et al. (2018), Barroso et al. 2014, Ivantsov and Malakhovskaya 2002, Ivantsov 2004, Martin et al. (2000), Droser et al. (2006), Glaessner and Wade (1966), Grazhdankin (2004), Jiang et al. (2002), Ivantsov (1999), Coutts et al. (2016), Zakrevskaya (2014), Gehling and Droser (2013), Grazhdankin (2014)
Kuckaraukia	Ediacara biota	Unknown	Nama	Vaziri et al. (2018)
Lorenzinites	Ediacara biota	Holdfast	White Sea	Glaessner and Wade (1966)
Lossinia	Ediacara biota	Bilateromorpha	White Sea	Zakrevskaya (2014)
Marywadea	Ediacara biota	Bilateromorpha	White Sea	Droser and Gheling 2015, Droser et al. (2006)
Mawsonites	Ediacara biota	Holdfast	White Sea	Droser and Gheling 2015, Droser et al. 2017, Martin et al. (2000), Glaessner and Wade (1966), Grazhdankin (2004)
Medusinites	Ediacara biota	Holdfast	Avalon, White Sea, Nama	Narboone and Aitken (1990), Bertrand-Sarfati et al. 1995, Narbonne and Hofmann (1987), Barroso et al. 2014, Glaessner and Wade (1966), Jiang et al. (2002)
Miettia	Ediacara biota	Erniettomorpha	Nama	Hofmann and Mountjoy 2010
Multiconotubus	Metazoan	Tubefauna	Nama	Cai et al. (2019)
Nadalina	Ediacara biota	Holdfast	Nama	Narbonne and Hofmann (1987)
Namacalathus	Metazoan	Bilaterian	Nama	Grazhdankin et al. 2015, Warren et al. 2017, Wood and Curtis 2014, Grotzinger et al. (2000), Amthor et al. (2003), Hofmann and Mountjoy (2001), Kontorovich et al. 2008, Wood et al. (2002)
Namalia	Ediacara biota	Erniettomorpha	Avalon, Nama	Narbonne et al. 2014, Germs 1968, Grazhdankin and Seilacher (2002), Germs (1995), Glaessner (1979)
Namapoikia	Metazoan	Porifera	Nama	Leonov et al. 2009, Wood et al. (2002)
Nasepia	Ediacara biota	Erniettomorpha	White Sea, Nama	Germs (1995), Gehling and Droser (2013)
Nimbia	Ediacara biota	Holdfast	Avalon, White Sea, Nama	Bertrand-Sarfati et al. 1995, Zhuravlev et al. 2012, Hagadorn and Waggoner (2000), Martin et al. (2000)
Onega	Ediacara biota	Bilateromorpha	White Sea	Keller and Fedonkin (1977), Zakrevskaya (2014)
Ovatoscutum	Ediacara biota	Unknown	White Sea, Nama	Knoll et al. (1995), Martin et al. (2000), Glaessner and Wade (1966)
Palaeophragmodictya	Metazoan	Porifera	White Sea	Barroso et al. 2014, Droser and Gheling 2015, Serezhnikova 2007, Droser et al. (2006), Gehling and Rigby (1996), Zakrevskaya (2014), Gehling and Droser (2013)
Paracharnia	Ediacara biota	Rangeomorpha	Nama	Shen et al. 2009
Paravendia	Ediacara biota	Bilateromorpha	White Sea	Zakrevskaya (2014)
Parvancorina	Ediacara biota	Bilateromorpha	White Sea	Barroso et al. 2014, Droser and Gheling 2015, Tarhan etl al. 2010, Droser et al. 2017, Ivantsov et al. 2004, Martin et al. (2000), Droser et al. (2006), Glaessner and Wade (1966), Grazhdankin (2004), Gehling (1987), Coutts et al. (2016), Zakrevskaya (2014), Gehling and Droser (2013)
Parviscopa	Ediacara biota	Rangeomorpha	Avalon	Hofmann et al. (2008)
Pectinifrons	Ediacara biota	Rangeomorpha	Avalon, White Sea	Bamforth et al. (2008), Darroch et al. (2015), Barroso et al. 2014
Persimedusites	Unknown	Unknown	Nama	Vaziri et al. (2018)
Phyllozoon	Ediacara biota	Erniettomorpha	White Sea	Droser and Gheling 2015, Droser et al. 2017, Droser et al. (2006), Jenkins and Gehling (1977), Gehling and Droser (2013)
Platysolenites	Unknown	Tubefauna	Nama	Kontorovich et al. 2008
Podolimirus	Ediacara biota	Unknown	White Sea	Dzik and Martyshyn 2015, Ivantsov and Fedonkin 2002
Praecambridium	Ediacara biota	Unknown	White Sea	Glaessner and Wade (1966), Glaessner and Wade (1971), Coutts et al. (2016)
Primocandelabrum	Ediacara biota	Rangeomorpha	Avalon	Hofmann et al. (2008), Liu et al. (2014), Bowers 2013, Bowers 2014, Narbonne et al. 2014, Wilby et al. 2011
Protoconites	Metazoan	Cnidarian	White Sea	Zhao et al. 2004, Ye et al. 2019, Xiao et al. (2002)
Protodipleurosoma	Ediacara biota	Holdfast	White Sea	Martin et al. (2000)
Pseudovendia	Ediacara biota	Unknown	Avalon	Boynton and Ford (1979)
Pteridinium	Ediacara biota	Erniettomorpha	White Sea, Nama	Germs 1968, Hall et al. 2003, Leonov et al. 2009, Hahn and Pflug 1988, Grazhdankin and Seilacher (2002), Gibson et al. (1984), Narboone and Aitken (1990), Jenkins (1985), Germs (1995), Chen et al. (2014), Darroch et al. (2015), Bouougri et al. (2011), Glaessner (1979), Fedonkin et al. 2012, Glaessner and Wade (1966), Grazhdankin (2004), Keller and Fedonkin (1977), Dyson (1985), Gehling and Droser…
Rangea	Ediacara biota	Rangeomorpha	White Sea, Nama	Hall et al. 2003, Leonov et al. 2009, Hahn and Pflug 1988, Jenkins (1985), Bouougri et al. (2011), Glaessner (1979), Mapstone and McIlroy 2006, Fedonkin et al. 2012, Grazhdankin (2004), Gehling and Droser (2013), Grazhdankin (2014)
Rugoconites	Ediacara biota	Triradialomorpha	White Sea, Nama	Narbonne and Hofmann (1987), Droser and Gheling 2015, Tarhan etl al. 2010, Droser et al. 2017, Droser et al. (2006), Glaessner and Wade (1966), Gehling (1987), Coutts et al. (2016), Gehling and Droser (2013)
Saarina	Metazoan	Tubefauna	Nama	Selly et al. 2019, Weiguo (1986)
Sekwia	Ediacara biota	Holdfast	White Sea, Nama	Weaver et al. 2008, Narboone and Aitken (1990), McMenamin 1996, Stewart et al. (1984), Jiang et al. (2002)
Sekwitubulus	Metazoan	Tubefauna	Nama	Carbone et al. 2015
Shaanxilithes	Metazoan	Tubefauna	Nama	Hua et al. 2007, Meyer et al. 2012, Tarhan et al. 2014, Hua et al. (2003), Shen et al. (2007), Cai et al. (2010), Min et al. (2019)
Sinospongia	Metazoan	Porifera	White Sea	Zhao et al. 2004, Ye et al. 2019, Grazhdankin et al. 2007, Xiao et al. (2002)
Sinotubulites	Metazoan	Tubefauna	Nama	Hua et al. 2007, Cai et al. 2015, Hua et al. (2003), Steiner et al. (2007), Weiguo (1986), Cai et al. (2019), Alvaro and Cortijo (2019)
Skinnera	Ediacara biota	Triradialomorpha	White Sea	Mapstone and McIlroy 2006
Soldadotubulus	Metazoan	Tubefauna	Nama	Gaucher and Sprechmann 1999
Solza	Metazoan	Bilaterian	White Sea	Ivantsov et al. 2004, Zakrevskaya (2014)
Somatohelix	Ediacara biota	Unknown	White Sea	Droser and Gheling 2015
Spriggia	Ediacara biota	Holdfast	White Sea, Nama	Narbonne and Hofmann (1987), Weiguo (1986)
Spriggina	Ediacara biota	Bilateromorpha	White Sea	Dzik and Martyshyn 2015, Droser and Gheling 2015, Droser et al. 2017, Fedonkin et al. 2012, Droser et al. (2006), Glaessner and Wade (1966), Coutts et al. (2016), Gehling and Droser (2013)
Staurinidia	Ediacara biota	Holdfast	White Sea	Martin et al. (2000)
Suvorovella	Ediacara biota	Holdfast	Nama	Ivantsov 2017
Swartpuntia	Ediacara biota	Erniettomorpha	White Sea, Nama	Weaver et al. 2006, Hagadorn and Waggoner (2000), Darroch et al. (2015), Ivantsov and Fedonkin 2002, Grazhdankin (2004)
Tamga	Ediacara biota	Unknown	White Sea	Zakrevskaya (2014)
Temnoxa	Ediacara biota	Bilateromorpha	White Sea	Ivantsov et al. 2004, Zakrevskaya (2014)
Thectardis	Metazoan	Porifera	Avalon	Clapham et al. (2004)
Tirasiana	Ediacara biota	Holdfast	White Sea, Nama	Narbonne and Hofmann (1987), Jiang et al. (2002), Mathur and Srivastava (2004)
Trepassia	Ediacara biota	Rangeomorpha	Avalon	Laflamme et al. (2007), Narbonne and Gehling (2003), Narbonne et al. (2009), Liu et al. 2012
Tribrachidium	Ediacara biota	Triradialomorpha	White Sea	Droser and Gheling 2015, Droser et al. 2017, Ivantsov 2004, Martin et al. (2000), Droser et al. (2006), Glaessner and Wade (1966), Grazhdankin (2004), Gehling (1987), Ivantsov (1999), Coutts et al. (2016), Zakrevskaya (2014), Gehling and Droser (2013), Grazhdankin (2014)
Vaizitsinia	Ediacara biota	Arboreomorpha	White Sea	Grazhdankin et al. 2005
Vaveliksia	Metazoan	Unknown	White Sea	Ivantsov et al. 2004, Zakrevskaya (2014)
Vendia	Ediacara biota	Bilateromorpha	White Sea	Ivantsov 2004, Martin et al. (2000), Ivantsov (2001), Ivantsov (1999), Zakrevskaya (2014)
Vendoconularia	Metazoan	Cnidarian	White Sea	Ivantsov and Fedonkin 2002
Vendomia	Ediacara biota	Unknown	White Sea	Keller and Fedonkin (1977)
Ventogyrus	Ediacara biota	Unknown	White Sea	Ivantsov and Fedonkin 2002, Grazhdankin (2004), Ivantsov and Grazhdankin (1997)
Vinlandia	Ediacara biota	Rangeomorpha	Avalon	Laflamme et al. (2007), Hofmann et al. (2008), Liu et al. (2014)
Waltheria	Metazoan	Tubefauna	Nama	Gaucher and Sprechmann 1999
Windermeria	Ediacara biota	Dickinsonimorpha	Nama	Narbonne (1994)
Wutubus	Metazoan	Tubefauna	Nama	Smith et al. 2016, Chen et al. (2014)
Yangtziramulus	Ediacara biota	Unknown	Nama	Shen et al. 2009
Yorgia	Ediacara biota	Dickinsonimorpha	White Sea	Grazhdankin et al. 2005, Ivantsov and Malakhovskaya 2002, Droser and Gheling 2015, Martin et al. (2000), Grazhdankin (2004), Ivantsov (1999), Coutts et al. (2016), Zakrevskaya (2014), Grazhdankin (2014)
